# Supplementary material for: Discharge Patterns of Potentially Harmful Elements (PHEs) from Coking Plants and Its Relationship with Soil PHE Contents in the Beijing–Tianjin–Hebei Region, China
Source: Toxics. 2022 May 10;10(5):240. doi: 10.3390/toxics10050240 (PMC9144211; doi:10.3390/toxics10050240)
Supplement: Supplementary file 1 [file toxics-10-00240-s001.zip]

Archive with 1 entries (1 files):
- toxics-1705088-supplementary.pdf
